# Supplementary material for: The Proteome of Antibody-Mediated Rejection: From Glomerulitis to Transplant Glomerulopathy
Source: Biomedicines. 2022 Feb 28;10(3):569. doi: 10.3390/biomedicines10030569 (PMC8945687; doi:10.3390/biomedicines10030569)
Supplement: Supplementary file 1 [file biomedicines-10-00569-s001.zip]

Archive with 1 entries (1 files):
- biomedicines-1607401-supplementary.pdf
